# Supplementary material for: Proteomic studies in VWA1‐related neuromyopathy allowed new pathophysiological insights and the definition of blood biomarkers
Source: J Cell Mol Med. 2024 Apr 23;28(8):e18122. doi: 10.1111/jcmm.18122 (PMC11037410; doi:10.1111/jcmm.18122)
Supplement: Supplementary file 3 — Table S1. [file JCMM-28-e18122-s002.xlsx]

## Sheet: Tabelle1
Protein accession #	Gene	Full protein name	Short protein name	Unique peptides	Increase	p-value	Neurological disease association [MIM]			Protein accession #	Gene	Full protein name	Short protein name	Unique peptides	Decrease	p-value	Neurological disease association [MIM]
P42898	MTHFR	Methylenetetrahydrofolate reductase	MTHR_HUMAN	0.818182	35.8901	0.0241794	236250, 601367, 601634, 181500			Q9P0I2	EMC3	ER membrane protein complex subunit 3	EMC3_HUMAN	0.606061	0.538972	0.0181574
P07477	PRSS1	Trypsin-1	TRY1_HUMAN	1.57576	5.78185	2.92838e-06				A6NIZ1	RAP1BL	Ras-related protein Rap-1b-like protein	RP1BL_HUMAN	2.06061	0.53733	0.0196387
P01591	JCHAIN	Immunoglobulin J chain	IGJ_HUMAN	0.515152	4.36092	0.00060795				P62861	FAU	40S ribosomal protein S30	RS30_HUMAN	0.878788	0.526567	0.00930584
P35221	CTNNA1	Catenin alpha-1	CTNA1_HUMAN	0.969697	4.1421	2.90918e-06				A6NI73	LILRA5	Leukocyte immunoglobulin-like receptor subfamily A member 5	LIRA5_HUMAN	0.545455	0.523145	0.0178021
P51817	PRKX	cAMP-dependent protein kinase catalytic subunit PRKX	PRKX_HUMAN	0.545455	4.08529	6.21962e-05				P05141	SLC25A5	ADP/ATP translocase 2	ADT2_HUMAN	3.12121	0.520662	0.0264579
Q07890	SOS2	Son of sevenless homolog 2	SOS2_HUMAN	0.606061	4.03078	0.00826298				P49796	RGS3	Regulator of G-protein signaling 3	RGS3_HUMAN	0.727273	0.515758	0.0335368
P35749	MYH11	Myosin-11	MYH11_HUMAN	1	3.93004	0.000610792				P13760	HLA-DRB1	HLA class II histocompatibility antigen, DRB1-4 beta chain	2B14_HUMAN	2.21212	0.515233	0.0221065
Q8TD46	CD200R1	Cell surface glycoprotein CD200 receptor 1	MO2R1_HUMAN	1.51515	3.74953	8.76701e-08				Q04941	PLP2	Proteolipid protein 2	PLP2_HUMAN	0.848485	0.508396	0.015951
P62341	SELENOT	Thioredoxin reductase-like selenoprotein T	SELT_HUMAN	1.48485	3.37931	0.0183738				P30510	HLA-C	HLA class I histocompatibility antigen, Cw-14 alpha chain	1C14_HUMAN	0.818182	0.507602	0.028669
Q53T59	HS1BP3	HCLS1-binding protein 3	H1BP3_HUMAN	0.757576	3.30168	0.00173115				Q8WW43	APH1B	Gamma-secretase subunit APH-1B	APH1B_HUMAN	0.606061	0.498311	0.00415641
Q9H3M7	TXNIP	Thioredoxin-interacting protein	TXNIP_HUMAN	0.878788	3.22193	8.93458e-07				Q15819	UBE2V2	Ubiquitin-conjugating enzyme E2 variant 2	UB2V2_HUMAN	0.878788	0.472632	0.0396818
Q8IUE6	HIST2H2AB	Histone H2A type 2-B	H2A2B_HUMAN	1.36364	3.18212	0.00044335				P98066	TNFAIP6	Tumor necrosis factor-inducible gene 6 protein	TSG6_HUMAN	0.575758	0.448334	0.00775873
P62873	GNB1	Guanine nucleotide-binding protein G(I)/G(S)/G(T) subunit beta-1	GBB1_HUMAN	1.72727	3.14824	3.35854e-08	616973			Q9Y2Y8	PRG3	Proteoglycan 3	PRG3_HUMAN	1.30303	0.446518	0.00844301
Q9UKL6	PCTP	Phosphatidylcholine transfer protein	PPCT_HUMAN	1.15152	3.04525	0.000134312				P12724	RNASE3	Eosinophil cationic protein	ECP_HUMAN	3.75758	0.442072	0.00502434
Q712K3	UBE2R2	Ubiquitin-conjugating enzyme E2 R2	UB2R2_HUMAN	0.727273	2.97216	0.03422				Q05315	CLC	Galectin-10	LEG10_HUMAN	3.18182	0.328865	0.0274327
Q9Y3I1	FBXO7	F-box only protein 7	FBX7_HUMAN	1.39394	2.95946	2.65344e-07	260300			O76096	CST7	Cystatin-F	CYTF_HUMAN	0.575758	0.18616	0.0448848
Q9NRD1	FBXO6	F-box only protein 6	FBX6_HUMAN	0.909091	2.95327	0.00128408
P53801	PTTG1IP	Pituitary tumor-transforming gene 1 protein-interacting protein	PTTG_HUMAN	0.69697	2.94276	1.62911e-05
A8MVS5	HIDE1	Protein HIDE1	HIDE1_HUMAN	1.12121	2.89293	0.00798837
Q8IVW6; Q99856	ARID3B;ARID3A	AT-rich interactive domain-containing protein 3B;AT-rich interactive domain-containing protein 3A	ARI3B_HUMAN;ARI3A_HUMAN	0.545455	2.81391	0.0014865
Q9H553	ALG2	Alpha-1,3/1,6-mannosyltransferase ALG2	ALG2_HUMAN	0.727273	2.80084	7.75972e-07	607906, 616228
O14880	MGST3	Microsomal glutathione S-transferase 3	MGST3_HUMAN	1.21212	2.74809	4.57308e-10
Q86V88	MDP1	Magnesium-dependent phosphatase 1	MGDP1_HUMAN	0.909091	2.68855	0.0212846
O00501	CLDN5	Claudin-5	CLD5_HUMAN	0.787879	2.67142	0.00139704
Q9Y6G9	DYNC1LI1	Cytoplasmic dynein 1 light intermediate chain 1	DC1L1_HUMAN	0.545455	2.66714	0.00099787
P09913	IFIT2	Interferon-induced protein with tetratricopeptide repeats 2	IFIT2_HUMAN	1	2.64158	0.0332034
O43312	MTSS1	Metastasis suppressor protein 1	MTSS1_HUMAN	1.06061	2.63496	0.000308978
Q92643	PIGK	GPI-anchor transamidase	GPI8_HUMAN	0.848485	2.63021	6.58647e-10	618879
P78536	ADAM17	Disintegrin and metalloproteinase domain-containing protein 17	ADA17_HUMAN	0.545455	2.60945	0.000132803
Q8TCT8	SPPL2A	Signal peptide peptidase-like 2A	SPP2A_HUMAN	0.787879	2.58261	2.23757e-09
O43175	PHGDH	D-3-phosphoglycerate dehydrogenase	SERA_HUMAN	1.54545	2.5794	0.00853049	601815
P0DMM9; P0DMN0	SULT1A3; SULT1A4	Sulfotransferase 1A3;Sulfotransferase 1A4	ST1A3_HUMAN;ST1A4_HUMAN	1.15152	2.56657	0.00926243
Q9Y3C6	PPIL1	Peptidyl-prolyl cis-trans isomerase-like 1	PPIL1_HUMAN	1.39394	2.52465	0.00748693	619301
O43567	RNF13	E3 ubiquitin-protein ligase RNF13	RNF13_HUMAN	0.818182	2.52229	4.31549e-05	618379
P11166	SLC2A1	Solute carrier family 2, facilitated glucose transporter member 1	GTR1_HUMAN	0.848485	2.44254	2.22412e-06	606777
Q5XPI4	RNF123	E3 ubiquitin-protein ligase RNF123	RN123_HUMAN	2.48485	2.40557	2.45543e-05
O14979	HNRNPDL	Heterogeneous nuclear ribonucleoprotein D-like	HNRDL_HUMAN	0.545455	2.39946	0.0471383	609115
P47224	RABIF	Guanine nucleotide exchange factor MSS4	MSS4_HUMAN	1.51515	2.34867	4.87154e-05
Q9H1C4	UNC93B1	Protein unc-93 homolog B1	UN93B_HUMAN	0.606061	2.33249	0.0105183
Q9NRL2	BAZ1A	Bromodomain adjacent to zinc finger domain protein 1A	BAZ1A_HUMAN	0.636364	2.29711	0.00219239
Q70IA8	MOB3C	MOB kinase activator 3C	MOB3C_HUMAN	0.575758	2.29109	0.000132248
P43307	SSR1	Translocon-associated protein subunit alpha	SSRA_HUMAN	1.87879	2.28644	2.06781e-05
Q9Y3E7	CHMP3	Charged multivesicular body protein 3	CHMP3_HUMAN	1.0303	2.26331	0.0177322
Q9H9C1	VIPAS39	Spermatogenesis-defective protein 39 homolog	SPE39_HUMAN	1.30303	2.25847	0.000156557	613404
P61077; P62837	UBE2D3; UBE2D2	Ubiquitin-conjugating enzyme E2 D3;Ubiquitin-conjugating enzyme E2 D2	UB2D3_HUMAN;UB2D2_HUMAN	1.45455	2.24154	1.31464e-05
Q13137	CALCOCO2	Calcium-binding and coiled-coil domain-containing protein 2	CACO2_HUMAN	1	2.22002	0.00114129
O75676	RPS6KA4	Ribosomal protein S6 kinase alpha-4	KS6A4_HUMAN	0.636364	2.21603	0.0095743
Q14149	MORC3	MORC family CW-type zinc finger protein 3	MORC3_HUMAN	0.787879	2.20697	6.65109e-05
P07197	NEFM	Neurofilament medium polypeptide	NFM_HUMAN	0.787879	2.19703	0.00833828
Q9BQ67	GRWD1	Glutamate-rich WD repeat-containing protein 1	GRWD1_HUMAN	0.515152	2.1835	0.0135689
Q9BYX2	TBC1D2	TBC1 domain family member 2A	TBD2A_HUMAN	0.515152	2.1664	0.00039964
Q6ZS72	PEAK3	Uncharacterized protein PEAK3	PEAK3_HUMAN	2.9697	2.14168	0.000157391
Q92797	SYMPK	Symplekin	SYMPK_HUMAN	0.666667	2.13469	1.94251e-05
Q86Y82	STX12	Syntaxin-12	STX12_HUMAN	0.757576	2.13017	0.00110891
Q9Y6K5	OAS3	2'-5'-oligoadenylate synthase 3	OAS3_HUMAN	2.57576	2.1298	0.0106615
P02649	APOE	Apolipoprotein E	APOE_HUMAN	9.90909	2.12965	0.00107877	104310
P21266	GSTM3	Glutathione S-transferase Mu 3	GSTM3_HUMAN	0.909091	2.12481	2.07085e-06
O43924	PDE6D	Retinal rod rhodopsin-sensitive cGMP 3',5'-cyclic phosphodiesterase subunit delta	PDE6D_HUMAN	0.757576	2.1235	0.00244725	615665
O14972	DSCR3	Down syndrome critical region protein 3	DSCR3_HUMAN	0.515152	2.11579	0.000122997
Q15049	MLC1	Membrane protein MLC1	MLC1_HUMAN	1.33333	2.11564	4.36608e-05	604004
Q9H3U5	MFSD1	Major facilitator superfamily domain-containing protein 1	MFSD1_HUMAN	1.0303	2.09625	0.0216282
Q8TBQ9	TMEM167A	Protein kish-A	KISHA_HUMAN	1.87879	2.09282	5.70327e-08
Q3ZAQ7	VMA21	Vacuolar ATPase assembly integral membrane protein VMA21	VMA21_HUMAN	0.878788	2.08263	0.00132812	310440
Q8TEU7	RAPGEF6	Rap guanine nucleotide exchange factor 6	RPGF6_HUMAN	0.787879	2.06775	0.00542295
Q96L08	SUSD3	Sushi domain-containing protein 3	SUSD3_HUMAN	1.39394	2.06548	0.00239075
Q9HA77	CARS2	Probable cysteine--tRNA ligase, mitochondrial	SYCM_HUMAN	0.757576	2.05912	6.30002e-05	616672
Q9UM22	EPDR1	Mammalian ependymin-related protein 1	EPDR1_HUMAN	2.75758	2.05303	1.31008e-05
O15126	SCAMP1	Secretory carrier-associated membrane protein 1	SCAM1_HUMAN	0.787879	2.04786	0.000306898
P48634	PRRC2A	Protein PRRC2A	PRC2A_HUMAN	0.575758	2.02754	5.61697e-06
Q96AZ6	ISG20	Interferon-stimulated gene 20 kDa protein	ISG20_HUMAN	1.27273	2.02099	9.25137e-08
Q96E11	MRRF	Ribosome-recycling factor, mitochondrial	RRFM_HUMAN	0.606061	2.00568	0.000844848
P58335	ANTXR2	Anthrax toxin receptor 2	ANTR2_HUMAN	0.787879	2.00423	0.00176239
Q9Y450	HBS1L	HBS1-like protein	HBS1L_HUMAN	0.878788	2.00263	3.16321e-06
P52594	AGFG1	Arf-GAP domain and FG repeat-containing protein 1	AGFG1_HUMAN	0.909091	1.99313	5.28858e-05
P30511	HLA-F	HLA class I histocompatibility antigen, alpha chain F	HLAF_HUMAN	1.63636	1.9888	1.28772e-06
Q8N490	PNKD	Probable hydrolase PNKD	PNKD_HUMAN	0.787879	1.9811	0.00150625	118800
Q9H244	P2RY12	P2Y purinoceptor 12	P2Y12_HUMAN	0.969697	1.97434	1.18041e-05
O15155	BET1	BET1 homolog	BET1_HUMAN	0.757576	1.95933	1.19376e-05	see main manuscript
Q9NX55	HYPK	Huntingtin-interacting protein K	HYPK_HUMAN	1.27273	1.94154	2.68347e-05
A8MWD9; P62308	SNRPGP15; SNRPG	Putative small nuclear ribonucleoprotein G-like protein 15;Small nuclear ribonucleoprotein G	RUXGL_HUMAN;RUXG_HUMAN	0.909091	1.93659	0.0262767
Q13277	STX3	Syntaxin-3	STX3_HUMAN	3.0303	1.91948	0.00556334
Q8IYM9	TRIM22	E3 ubiquitin-protein ligase TRIM22	TRI22_HUMAN	1.63636	1.91792	0.0109594
L0R6Q1	SLC35A4	SLC35A4 upstream open reading frame protein	S35U4_HUMAN	0.909091	1.91388	4.14851e-07
O94819	KBTBD11	Kelch repeat and BTB domain-containing protein 11	KBTBB_HUMAN	1.72727	1.90506	0.00017273
O43768	ENSA	Alpha-endosulfine	ENSA_HUMAN	0.636364	1.90161	0.0407708
